# Supplementary material for: Neither per, nor tim1, nor cry2 alone are essential components of the molecular circadian clockwork in the Madeira cockroach
Source: PLoS One. 2020 Aug 4;15(8):e0235930. doi: 10.1371/journal.pone.0235930 (PMC7402517; doi:10.1371/journal.pone.0235930)
Supplement: S1 Table — (XLSX) [file pone.0235930.s002.xlsx]

## Sheet: primers
Name	Gene	Sequence
Rm’per RNAi s	Rm’per	5'-ACCAGATCTGAAAGTGGAAC-3'
Rm’per RNAi T7 s	Rm’per	5'-TAATACGACTCACTATAGGACCAGATCTGAAAGTGGAAC-3'
Rm’per RNAi as	Rm’per	5'-ATGGAACATTTCCAACAGGA-3'
Rm’per RNAi T7 as	Rm’per	5'-TAATACGACTCACTATAGGATGGAACATTTCCAACAGGA-3'
Rm’tim1 RNAi s	Rm’tim1	5'-TTTTTGGCTAGTTACATACTTTC-3'
Rm’tim1 RNAi T7s	Rm’tim1	5'-TAATACGACTCACTATAGGTTTTTGGCTAGTTACATACTTTC-3'
Rm’tim1 RNAi as	Rm’tim1	5'-CCCACATGCATCATTGTGAA-3'
Rm’tim1 RNAi T7as	Rm’tim1	5'-TAATACGACTCACTATAGGCCCACATGCATCATTGTGAA-3'
Rm’cry2 full length s	Rm’cry2	5'-ATGAGTTTAGAAAAAAGTCCTA-3'
Rm’cry2 full length as	Rm’cry2	5'-TCACTCACATTCTTCTATATCT-3'
Rm’cry2 RNAi s	Rm’cry2	5'-ACTAAAATGTGCTAAAACAT-3'
Rm’cry2 RNAi T7s	Rm’cry2	5'-TAATACGACTCACTATAGGACTAAAATGTGCTAAAACAT-3'
Rm’cry2 RNAi as	Rmcry2	5'-GACCATGAAGAGATAGAGGA-3'
Rm’cry2 RNAi T7as	Rm’cry2	5'-TAATACGACTCACTATAGGGACCATGAAGAGATAGAGGA-3'
gfp RNAi s	gfp	5'-TCAGTGGAGAGGGTGAAGGT-3'
gfp RNAi T7s	gfp	5'-TAATACGACTCACTATAGGTCAGTGGAGAGGGTGAAGGT-3'
gfp RNAi as	gfp	5'-CTGGTAAAAGGACAGGGCCA-3'
gfp RNAi T7as	gfp	5'-TAATACGACTCACTATAGGCTGGTAAAAGGACAGGGCCA-3'
Rm’per qPCR s	Rm’per	5'-ACCATGCTCAACTCACGGTAG-3'
Rm’per qPCR as	Rm’per	5'-GAGAGGAACGGTGGTTGTCC-3'
Rm’tim1 qPCR s	Rm’tim1	5'-AAACCTTGTCTCCGTAGGATGC-3'
Rm’tim1 qPCR as	Rm’tim1	5'-TGGGGATTGTACTGTCTTATCAGC-3'
Rm’cry2 qPCR s	Rm’cry2	5'-TCTGGAAGACTTGGACCGGA-3'
Rm’cry2 qPCR as	Rm’cry2	5'-TGCCAAGTTCTTTGCACATCG-3'
Rm‘rpl18 qPCR s	Rm‘rpl18	5'-TCAGGCGTACAGAGCCAAAA-3'
Rm‘rpl18 qPCR as	Rm‘rpl18	5'-AATCTTGTCTGCCCTCACGG-3'
