# Supplementary material for: Neither per, nor tim1, nor cry2 alone are essential components of the molecular circadian clockwork in the Madeira cockroach
Source: PLoS One. 2020 Aug 4;15(8):e0235930. doi: 10.1371/journal.pone.0235930 (PMC7402517; doi:10.1371/journal.pone.0235930)
Supplement: S2 Table — (XLSX) [file pone.0235930.s003.xlsx]

## Sheet: Rhythmicity
				after injection			segment 1			segment 2
animal	dsRNA	rhythmicity	synchronization	start / day	stop / day	periodogram peaks / n	start / day	stop / day	periodogram peaks / n	start / day	stop / day	periodogram peaks / n
1	gfp (control)	arrhythmic	NA	24	39	0	NA	NA	NA	NA	NA	NA
2	gfp (control)	weakly rhythmic	synchronized	24	39	1	NA	NA	NA	NA	NA	NA
3	gfp (control)	strongly rhythmic	desynchronized	24	39	2	27	39	2	NA	NA	NA
4	gfp (control)	strongly rhythmic	synchronized	24	38	1	24	32	1	NA	NA	NA
5	gfp (control)	strongly rhythmic	synchronized	24	38	1	NA	NA	NA	NA	NA	NA
6	gfp (control)	weakly rhythmic	synchronized	24	38	1	34	38	1	NA	NA	NA
7	gfp (control)	weakly rhythmic	synchronized	24	38	1	34	38	0	NA	NA	NA
8	gfp (control)	arrhythmic	NA	24	38	0	NA	NA	NA	NA	NA	NA
9	gfp (control)	arrhythmic	NA	24	37	0	NA	NA	NA	NA	NA	NA
10	gfp (control)	weakly rhythmic	synchronized	24	37	1	27	37	0	NA	NA	NA
11	gfp (control)	weakly rhythmic	desynchronized	24	38	2	NA	NA	NA	NA	NA	NA
12	gfp (control)	weakly rhythmic	synchronized	24	38	1	NA	NA	NA	NA	NA	NA
13	gfp (control)	strongly rhythmic	desynchronized	21	42	3	NA	NA	NA	NA	NA	NA
1	Rm'per	arrhythmic	NA	21	36	0	NA	NA	NA	NA	NA	NA
2	Rm'per	arrhythmic	NA	21	36	0	NA	NA	NA	NA	NA	NA
3	Rm'per	weakly rhythmic	desynchronized	21	36	2	NA	NA	NA	NA	NA	NA
4	Rm'per	strongly rhythmic	desynchronized	21	36	2	21	25	1	26	35	2
5	Rm'per	arrhythmic	NA	21	36	0	NA	NA	NA	NA	NA	NA
6	Rm'per	weakly rhythmic	synchronized	21	35	1 (2)	22	26	0	27	35	1
7	Rm'per	strongly rhythmic	synchronized	21	35	1	22	29	1	30	35	1
8	Rm'per	weakly rhythmic	synchronized	21	35	1	21	26	0	27	35	1
9	Rm'per	weakly rhythmic	desynchronized	21	36	3	23	36	3	NA	NA	NA
10	Rm'per	arrhythmic	NA	21	36	0	NA	NA	NA	NA	NA	NA
11	Rm'per	weakly rhythmic	synchronized	21	36	1	NA	NA	NA	NA	NA	NA
12	Rm'per	weakly rhythmic	synchronized	21	37	1	NA	NA	NA	NA	NA	NA
1	Rm'tim1	weakly rhythmic	synchronized	21	35	1	NA	NA	NA	NA	NA	NA
2	Rm'tim1	strongly rhythmic	desynchronized	21	35	1 (3)	NA	NA	NA	NA	NA	NA
3	Rm'tim1	weakly rhythmic	desynchronized	21	35	2	NA	NA	NA	NA	NA	NA
4	Rm'tim1	weakly rhythmic	desynchronized	21	35	2 (1)	21	25	2	26	35	0
5	Rm'tim1	arrhythmic	NA	21	35	0	NA	NA	NA	NA	NA	NA
6	Rm'tim1	strongly rhythmic	synchronized	21	35	1	25	35	1	NA	NA	NA
7	Rm'tim1	arrhythmic	NA	21	35	0	NA	NA	NA	NA	NA	NA
8	Rm'tim1	weakly rhythmic	synchronized	21	35	1 (2)	31	35	0	NA	NA	NA
9	Rm'tim1	strongly rhythmic	desynchronized	21	35	2	NA	NA	NA	NA	NA	NA
10	Rm'tim1	strongly rhythmic	desynchronized	21	35	2	NA	NA	NA	NA	NA	NA
1	Rm'cry2	strongly rhythmic	synchronized	21	36	1 (4)	21	25	1	26	36	1
2	Rm'cry2	weakly rhythmic	desynchronized	21	36	2	22	31	2	NA	NA	NA
3	Rm'cry2	strongly rhythmic	synchronized	21	36	1	24	36	1	NA	NA	NA
4	Rm'cry2	weakly rhythmic	synchronized	21	36	1 (2)	21	28	1	NA	NA	NA
5	Rm'cry2	arrhythmic	NA	21	36	0	NA	NA	NA	NA	NA	NA
6	Rm'cry2	weakly rhythmic	desynchronized	21	36	2	NA	NA	NA	NA	NA	NA
7	Rm'cry2	arrhythmic	NA	21	36	0	NA	NA	NA	NA	NA	NA
8	Rm'cry2	arrhythmic	NA	21	36	0	NA	NA	NA	NA	NA	NA
9	Rm'cry2	weakly rhythmic	synchronized	21	36	1	NA	NA	NA	NA	NA	NA
10	Rm'cry2	strongly rhythmic	desynchronized	21	36	3	NA	NA	NA	NA	NA	NA
11	Rm'cry2	weakly rhythmic	synchronized	21	36	1 (2)	21	27	0	28	36	0
12	Rm'cry2	arrhythmic	NA	21	36	0	NA	NA	NA	NA	NA	NA
13	Rm'cry2	arrhythmic	NA	21	36	0	NA	NA	NA	NA	NA	NA
14	Rm'cry2	weakly rhythmic	desynchronized	21	36	3	21	30	4	31	36	2
15	Rm'cry2	arrhythmic	NA	21	36	0	NA	NA	NA	NA	NA	NA
16	Rm'cry2	weakly rhythmic	synchronized	21	36	1 (3)	21	27	1	28	36	0
17	Rm'cry2	weakly rhythmic	desynchronized	21	36	2	21	35	3	NA	NA	NA
18	Rm'cry2	strongly rhythmic	synchronized	21	36	1	24	37	1	NA	NA	NA
19	Rm'cry2	weakly rhythmic	synchronized	21	36	1 (4)	21	29	1	30	36	0
20	Rm'cry2	weakly rhythmic	synchronized	21	37	1 (7)	23	30	1	32	37	0
() = additional peaks for periods that did not show up at same segments, therefore not counted as desynchronized
NA = not available
