# Supplementary material for: Neither per, nor tim1, nor cry2 alone are essential components of the molecular circadian clockwork in the Madeira cockroach
Source: PLoS One. 2020 Aug 4;15(8):e0235930. doi: 10.1371/journal.pone.0235930 (PMC7402517; doi:10.1371/journal.pone.0235930)
Supplement: S3 Table — (XLSX) [file pone.0235930.s004.xlsx]

## Sheet: period
gfp knockdown (control)
	before		after		after - before
animal	τ / h	τ / mean ± SD	τ / h	τ / mean ± SD	Δτ/ h	Δτ/ mean ± SD
1	24.2	23.42 ± 1.64	arrhythmic	23.61 ± 1.82	arrhythmic	0.22 ± 1.80
2	24.1667		24.3167		0.15
3	24.2167		23.7667		-0.45
4	24.0667		23.5167		-0.55
5	24.0833		22.4833		-1.6
6	18.2167		21.0833		2.86667
7	24.0833		23.15		-0.933333
8	23.3333		arrhythmic		arrhythmic
9	23.0333		arrhythmic		arrhythmic
10	24.0833		22.9667		-1.11667
11	24.2333		28.1667		3.93333
12	22.6667		23.2667		0.6
13	24.0667		23.35		-0.716667
period (per) knockdown
	before		after		after - before
animal	τ / h	τ / mean ± SD	τ / h	τ / mean ± SD	Δτ/ h	Δτ/ mean ± SD
1	24.0833	23.59 ± 0.81	arrhythmic	24.32 ± 0.93	arrhythmic	0.76 ± 0.93
2	22		arrhythmic		arrhythmic
3	22.8667		23.5833		0.716667
4	24.0833		23.7167		-0.366667
5	24.0833		arrhythmic		arrhythmic
6	22.2333		23.8167		1.58333
7	24.2667		24.0833		-0.183333
8	23.2333		24.3333		1.1
9	23.7333		24.0333		0.3
10	24.3333		arrhythmic		arrhythmic
11	24.0667		24.5333		0.466667
12	24.0667		26.4833		2.41667
timeless1 (tim1) knockdown
	before		after		after - before
animal	τ / h	τ / mean ± SD	τ / h	τ / mean ± SD	Δτ/ h	Δτ/ mean ± SD
1	24.0667	23.36 ± 1.92	19.9	19.42 ± 0.63	-4.16667	-3.82 ± 2.17
2	23.4667		20.3167		-3.15
3	24.9833		18.9		-6.08333
4	18.0667		19.15		1.08333
5	24.0667		arrhythmic		arrhythmic
6	24.0833		20.2		-3.88333
7	23.6333		arrhythmic		arrhythmic
8	23.1		18.7333		-4.36667
9	24.0833		18.85		-5.23333
10	24.0833		19.3333		-4.75
cryptochrome2 (cry2) knockdown
	before		after		after - before
animal	τ / h	τ / mean ± SD	τ / h	τ / mean ± SD	Δτ/ h	Δτ/ mean ± SD
1	24.0833	23.79 ± 0.44	21.6167	20.98 ± 1.61	-2.46667	-2.83 ± 1.69
2	24.25		19.9667		-4.28333
3	22.8333		22.5		-0.333333
4	24.0667		20.5167		-3.55
5	23.1		arrhythmic		arrhythmic
6	24.1833		20.3667		-3.81667
7	24.05		arrhythmic		arrhythmic
8	24.0333		arrhythmic		arrhythmic
9	24.0667		22.5		-1.56667
10	23.3		19.8333		-3.46667
11	23.5667		20.6667		-2.9
12	24.0167		arrhythmic		arrhythmic
13	24.0667		arrhythmic		arrhythmic
14	23.4667		19.2167		-4.25
15	23.1667		arrhythmic		arrhythmic
16	24.0833		22.9167		-1.16667
17	24.0667		19.9667		-4.1
18	24.0833		18.1667		-5.91667
19	23.1833		21.2833		-1.9
20	24.0833		24.15		0.0666667

## Sheet: statistics
τ (before vs. after)	p-value	significance
gfp knockdown	0.7108	ns
per knockdown	0.0546	ns
tim1 knockdown	0.0016	**
cry2 knockdown	<0.0001	***
Δτ (background vs. control)
per knockdown	0.4579	ns
tim1 knockdown	0.0005	***
cry2 knockdown	0.0003	***
