# Supplementary material for: Neither per, nor tim1, nor cry2 alone are essential components of the molecular circadian clockwork in the Madeira cockroach
Source: PLoS One. 2020 Aug 4;15(8):e0235930. doi: 10.1371/journal.pone.0235930 (PMC7402517; doi:10.1371/journal.pone.0235930)
Supplement: S4 Table — (XLSX) [file pone.0235930.s005.xlsx]

## Sheet: behav. exp. knockdown effect
gfp knockdown (control) - gene of interest period (per)
	per	rpl18	per - rpl18	2-(ΔCT - mean ΔCT control)
animal	CT	CT	ΔCT	ΔΔCT	ΔΔCT / mean ± SD
1	22.7467	18.685	4.06167	1.62521	1.14 ± 0.56
2	22.82	17.0767	5.74333	0.506614
3	23.2567	17.48	5.77667	0.495043
4	21.97	17.4967	4.47333	1.22176
5	21.9767	18.31	3.66667	2.13706
6	22.06	17.015	5.045	0.822046
7	22.18	16.96	5.22	0.728142
8	NA	NA	NA	NA
9	22.7867	18.675	4.11167	1.56985
10	NA	NA	NA	NA
11	NA	NA	NA	NA
12	NA	NA	NA	NA
13	NA	NA	NA	NA
gfp knockdown (control) - gene of interest timeless (tim1)
	tim1	rpl18	tim1 - rpl18	2-(ΔCT - mean ΔCT control)
animal	CT	CT	ΔCT	ΔΔCT	ΔΔCT / mean ± SD
1	23.37	18.685	4.685	0.805478	1.04 ± 0.30
2	21.7133	17.0767	4.63667	0.83292
3	22.325	17.48	4.845	0.720923
4	21.09	17.4967	3.59333	1.71664
5	22.7367	18.31	4.42667	0.963429
6	21.2233	17.015	4.20833	1.12084
7	21.4033	16.96	4.44333	0.952363
8	NA	NA	NA	NA
9	22.82	18.675	4.145	1.17114
10	NA	NA	NA	NA
11	NA	NA	NA	NA
12	NA	NA	NA	NA
13	NA	NA	NA	NA
gfp knockdown (control) - gene of interest cryptochrome2 (cry2)
	cry2	rpl18	cry2 - rpl18	2-(ΔCT - mean ΔCT control)
animal	CT	CT	ΔCT	ΔΔCT	ΔΔCT / mean ± SD
1	22.3133	18.685	3.62833	1.20233	1.01 ± 0.14
2	20.9267	17.0767	3.85	1.03109
3	21.565	17.48	4.085	0.8761
4	21.2967	17.4967	3.8	1.06745
5	22.66	18.31	4.35	0.729089
6	20.8967	17.015	3.88167	1.0087
7	20.7733	16.96	3.81333	1.05763
8	NA	NA	NA	NA
9	22.42	18.675	3.745	1.10893
10	NA	NA	NA	NA
11	NA	NA	NA	NA
12	NA	NA	NA	NA
13	NA	NA	NA	NA
per knockdown - gene of interest per
	per	rpl18	per - rpl18	2-(ΔCT - mean ΔCT control)
animal	CT	CT	ΔCT	ΔΔCT	ΔΔCT / mean ± SD
1	NA	NA	NA	NA	0.25 ± 0.09
2	23.94	17.3933	6.54667	0.290302
3	24.5133	17.4433	7.07	0.201981
4	23.89	16.2733	7.61667	0.138276
5	24.5533	18.02	6.53333	0.292997
6	23.19	16.6567	6.53333	0.292997
7	25.185	17.81	7.375	0.163492
8	24.56	17.27	7.29	0.173414
9	23.53	17.42	6.11	0.392916
10	24.6933	17.3133	7.38	0.162926
11	24.1633	18.0067	6.15667	0.380409
12	NA	NA	NA	NA
per knockdown - gene of interest tim1
	tim1	rpl18	tim1 - rpl18	2-(ΔCT - mean ΔCT control)
animal	CT	CT	ΔCT	ΔΔCT	ΔΔCT / mean ± SD
1	NA	NA	NA	NA	1.41 ± 0.92
2	21.835	17.3933	4.44167	0.953464
3	23.105	17.4433	5.66167	0.409306
4	21.235	16.2733	4.96167	0.664919
5	20.4133	18.02	2.39333	3.94379
6	20.45	16.6567	3.79333	1.49442
7	21.77	17.81	3.96	1.33137
8	21.4133	17.27	4.14333	1.1725
9	21.38	17.42	3.96	1.33137
10	21.5333	17.3133	4.22	1.11181
11	21.6467	18.0067	3.64	1.662
12	NA	NA	NA	NA
per knockdown - gene of interest cry2
	cry2	rpl18	cry2 - rpl18	2-(ΔCT - mean ΔCT control)
animal	CT	CT	ΔCT	ΔΔCT	ΔΔCT / mean ± SD
1	NA	NA	NA	NA	1.35 ± 0.28
2	20.6633	17.3933	3.27	1.54132
3	21.35	17.4433	3.90667	0.991373
4	20.3633	16.2733	4.09	0.873068
5	21.3367	18.02	3.31667	1.49226
6	20.14	16.6567	3.48333	1.32945
7	21.205	17.81	3.395	1.4134
8	20.6967	17.27	3.42667	1.38271
9	20.59	17.42	3.17	1.65195
10	21.1333	17.3133	3.82	1.05275
11	21.065	18.0067	3.05833	1.78489
12	NA	NA	NA	NA
tim1 knockdown - gene of interest per
	per	rpl18	per - rpl18	2-(ΔCT - mean ΔCT control)
animal	CT	CT	ΔCT	ΔΔCT	ΔΔCT / mean ± SD
1	22.735	16.915	5.82	0.480395	0.64 ± 0.50
2	25.1067	17.3133	7.79333	0.122339
3	23.805	17.06	6.745	0.253014
4	21.73	16.54	5.19	0.743442
5	23.285	16.9033	6.38167	0.325476
6	21.88	17.35	4.53	1.1747
7	25.3533	18.6367	6.71667	0.258033
8	24.185	17.185	7	0.212023
9	21.905	17.3	4.605	1.11519
10	21.85	17.86	3.99	1.70798
tim1 knockdown - gene of interest tim1
	tim1	rpl18	tim1 - rpl18	2-(ΔCT - mean ΔCT control)
animal	CT	CT	ΔCT	ΔΔCT	ΔΔCT / mean ± SD
1	24.085	16.915	7.17	0.143878	0.36 ± 0.21
2	22.6567	17.3133	5.34333	0.510359
3	24.2767	17.06	7.21667	0.139298
4	22.5933	16.54	6.05333	0.311993
5	23.585	16.9033	6.68167	0.201835
6	22.1333	17.35	4.78333	0.752406
7	24.59	18.6367	5.95333	0.334385
8	24.055	17.185	6.87	0.177134
9	22.2667	17.3	4.96667	0.662618
10	23.67	17.86	5.81	0.369313
tim1 knockdown - gene of interest cry2
	cry2	rpl18	cry2 - rpl18	2-(ΔCT - mean ΔCT control)
animal	CT	CT	ΔCT	ΔΔCT	ΔΔCT / mean ± SD
1	20.5667	16.915	3.65167	1.18304	1.12 ± 0.27
2	20.8433	17.3133	3.53	1.28714
3	21.07	17.06	4.01	0.922849
4	20.6833	16.54	4.14333	0.841382
5	20.5533	16.9033	3.65	1.18441
6	21.44	17.35	4.09	0.873068
7	22.44	18.6367	3.80333	1.06499
8	20.6433	17.185	3.45833	1.35269
9	21.555	17.3	4.255	0.778715
10	20.9733	17.86	3.11333	1.71812
cry2 knockdown - gene of interest per
	per	rpl18	per - rpl18	2-(ΔCT - mean ΔCT control)
animal	CT	CT	ΔCT	ΔΔCT	ΔΔCT / mean ± SD
1	22.76	16.9533	5.80667	0.484855	0.49 ± 0.17
2	22.4367	17.42	5.01667	0.83835
3	23.33	17.2833	6.04667	0.410549
4	23.1667	17.1467	6.02	0.418208
5	23.18	17.29	5.89	0.457642
6	24.215	17.1433	7.07167	0.201748
7	24.3167	18.085	6.23167	0.361139
8	23.1167	17.6333	5.48333	0.606659
9	23.895	17.5	6.4	0.322482
10	22.25	17.04	5.21	0.733207
11	NA	NA	NA	NA
12	NA	NA	NA	NA
13	23.635	17.94	5.695	0.523874
14	NA	NA	NA	NA
15	NA	NA	NA	NA
16	NA	NA	NA	NA
17	NA	NA	NA	NA
18	NA	NA	NA	NA
19	NA	NA	NA	NA
20	NA	NA	NA	NA
cry2 knockdown - gene of interest tim1
	tim1	rpl18	tim1 - rpl18	2-(ΔCT - mean ΔCT control)
animal	CT	CT	ΔCT	ΔΔCT	ΔΔCT / mean ± SD
1	21.33	16.9533	4.37667	0.997404	1.10 ± 0.19
2	21.5	17.42	4.08	1.22511
3	21.17	17.2833	3.88667	1.4008
4	21.68	17.1467	4.53333	0.894767
5	21.45	17.29	4.16	1.15903
6	21.5367	17.1433	4.39333	0.985948
7	22.3067	18.085	4.22167	1.11053
8	21.76	17.6333	4.12667	1.18612
9	22.4133	17.5	4.91333	0.687572
10	21.21	17.04	4.17	1.15102
11	NA	NA	NA	NA
12	NA	NA	NA	NA
13	21.92	17.94	3.98	1.31305
14	NA	NA	NA	NA
15	NA	NA	NA	NA
16	NA	NA	NA	NA
17	NA	NA	NA	NA
18	NA	NA	NA	NA
19	NA	NA	NA	NA
20	NA	NA	NA	NA
cry2 knockdown - gene of interest cry2
	cry2	rpl18	cry2 - rpl18	2-(ΔCT - mean ΔCT control)
animal	CT	CT	ΔCT	ΔΔCT	ΔΔCT / mean ± SD
1	24.05	16.9533	7.09667	0.10863	0.14 ± 0.04
2	24.39	17.42	6.97	0.118599
3	23.7467	17.2833	6.46333	0.168501
4	24.325	17.1467	7.17833	0.102652
5	23.84	17.29	6.55	0.158677
6	24.0533	17.1433	6.91	0.123636
7	24.74	18.085	6.655	0.147539
8	24.6833	17.6333	7.05	0.112202
9	24.3967	17.5	6.89667	0.124784
10	23.57	17.04	6.53	0.160892
11	NA	NA	NA	NA
12	NA	NA	NA	NA
13	23.93	17.94	5.99	0.233933
14	NA	NA	NA	NA
15	NA	NA	NA	NA
16	NA	NA	NA	NA
17	NA	NA	NA	NA
18	NA	NA	NA	NA
19	NA	NA	NA	NA
20	NA	NA	NA	NA
NA = not available

## Sheet: statistics_Kruskal-Wallis
comparison	gene of interest	p-value	significance
per knockdown vs. control	per	0.0004	***
per knockdown vs. control	tim1	0.2863	ns
per knockdown vs. control	cry2	0.041	*
tim1 knockdown vs. control	per	0.0506	ns
tim1 knockdown vs. control	tim1	0.0005	***
tim1 knockdown vs. control	cry2	0.4772	ns
cry2 knockdown vs. control	per	0.0064	**
cry2 knockdown vs. control	tim1	0.2477	ns
cry2 knockdown vs. control	cry2	0.0003	***
