# Supplementary material for: Neither per, nor tim1, nor cry2 alone are essential components of the molecular circadian clockwork in the Madeira cockroach
Source: PLoS One. 2020 Aug 4;15(8):e0235930. doi: 10.1371/journal.pone.0235930 (PMC7402517; doi:10.1371/journal.pone.0235930)
Supplement: S5 Table — (XLSX) [file pone.0235930.s006.xlsx]

## Sheet: time series_knockdown effect
wildtype - gene of interest period (per)
		wt	rpl18	wt - rpl18	2-(ΔCT - mean ΔCT wildtype)
	Zeitgeber time (ZT)	CT	CT	ΔCT	ΔΔCT	ΔΔCTmean ± SEM
replicates	0	19.74	14.13	5.61	0.92	0.83 ± 0.07
	0	19.23	13.56	5.67	0.89
	0	20.33	14.29	6.03	0.69
replicates	4	19.43	14.08	5.35	1.1	0.96 ± 0.09
	4	19.73	13.92	5.81	0.81
	4	20.91	15.36	5.54	0.97
replicates	8	20.96	14.89	6.07	0.67	0.85 ± 0.14
	8	20.19	14.85	5.34	1.12
	8	20.59	14.71	5.88	0.76
replicates	12	19.24	14.62	4.62	1.84	1.35 ± 0.25
	12	20.25	14.85	5.4	1.07
	12	20.85	15.53	5.31	1.13
replicates	16	20.04	14.89	5.16	1.26	1.17 ± 0.05
	16	19.8	14.52	5.28	1.16
	16	20.44	15.07	5.37	1.09
replicates	20	19.34	14.36	4.97	1.44	1.04 ± 0.2
	20	21.33	15.65	5.68	0.88
	20	21.2	15.39	5.82	0.8
wildtype - gene of interest timeless 1 (tim1)
		wt	rpl18	wt - rpl18	2-(ΔCT - mean ΔCT wildtype)
	Zeitgeber time (ZT)	CT	CT	ΔCT	ΔΔCT	ΔΔCTmean ± SEM
replicates	0	19.31	14.13	5.18	0.63	0.96 ± 0.29
	0	18.56	13.56	5	0.72
	0	18.19	14.29	3.89	1.54
replicates	4	19.13	14.08	5.06	0.69	0.86 ± 0.29
	4	19.52	13.92	5.6	0.47
	4	19.37	15.36	4.01	1.42
replicates	8	20.47	14.89	5.59	0.48	0.76 ± 0.21
	8	20.04	14.85	5.19	0.63
	8	19	14.71	4.29	1.17
replicates	12	19.03	14.62	4.41	1.08	1.35 ± 0.48
	12	19.87	14.85	5.02	0.71
	12	18.86	15.53	3.33	2.28
replicates	16	19.16	14.89	4.28	1.18	1.56 ± 0.48
	16	19.06	14.52	4.54	0.98
	16	18.25	15.07	3.18	2.53
replicates	20	18.7	14.36	4.33	1.14	1.31 ± 0.37
	20	20.56	15.65	4.91	0.76
	20	18.89	15.39	3.5	2.02
wildtype - gene of interest cryptochrome 2 (cry2)
		wt	rpl18	wt - rpl18	2-(ΔCT - mean ΔCT wildtype)
	Zeitgeber time (ZT)	CT	CT	ΔCT	ΔΔCT	ΔΔCTmean ± SEM
replicates	0	18.55	14.13	4.42	0.71	1.04 ± 0.18
	0	17.11	13.56	3.55	1.3
	0	18.05	14.29	3.75	1.12
replicates	4	18.54	14.08	4.46	0.69	1.01 ± 0.2
	4	17.9	13.92	3.97	0.96
	4	18.81	15.36	3.44	1.39
replicates	8	19.37	14.89	4.49	0.68	0.78 ± 0.06
	8	18.94	14.85	4.09	0.89
	8	18.97	14.71	4.26	0.79
replicates	12	18.89	14.62	4.27	0.78	1.04 ± 0.16
	12	18.79	14.85	3.94	0.99
	12	19.04	15.53	3.5	1.33
replicates	16	19.09	14.89	4.21	0.82	1.05 ± 0.12
	16	18.16	14.52	3.64	1.22
	16	18.84	15.07	3.77	1.11
replicates	20	18.23	14.36	3.87	1.04	1.26 ± 0.11
	20	19.12	15.65	3.47	1.37
	20	18.84	15.39	3.46	1.38
timeless1 (tim1) knockdown - gene of interest period (per)
		tim1	rpl18	tim1 - rpl18	2-(ΔCT - mean ΔCT wildtype)
	Zeitgeber time (ZT)	CT	CT	dCT	ΔΔCT	ΔΔCTmean ± SEM
replicates	0	20.65	15.68	4.97	1.44	1.05 ± 0.2
	0	21.38	15.62	5.77	0.83
	0	20.95	15.26	5.69	0.88
replicates	4	20.74	15.87	4.87	1.54	1.23 ± 0.22
	4	22.03	16.22	5.81	0.8
	4	21.27	16.19	5.08	1.33
replicates	8	20.95	16.15	4.8	1.62	1.05 ± 0.34
	8	22.3	15.66	6.64	0.45
	8	21.1	15.73	5.36	1.1
replicates	12	21.1	16.49	4.62	1.84	1.65 ± 0.31
	12	21.65	16.21	5.44	1.04
	12	22.58	18.13	4.44	2.07
replicates	16	21.71	16.44	5.28	1.16	1.02 ± 0.15
	16	21.8	15.84	5.96	0.72
	16	20.55	15.3	5.25	1.18
replicates	20	20.26	15.23	5.04	1.37	1.42 ± 0.33
	20	20.58	16.09	4.49	2
	20	21.17	15.48	5.69	0.87
timeless1 (tim1) knockdown - gene of interest tim1
		tim1	rpl18	tim1 - rpl18	2-(ΔCT - mean ΔCT wildtype)
	Zeitgeber time (ZT)	CT	CT	ΔCT	ΔΔCT	ΔΔCTmean ± SEM
replicates	0	21.34	15.68	5.67	0.45	0.39 ± 0.06
	0	21.31	15.62	5.69	0.44
	0	21.62	15.26	6.36	0.28
replicates	4	21.73	15.87	5.86	0.4	0.29 ± 0.05
	4	22.81	16.22	6.59	0.24
	4	22.87	16.19	6.68	0.22
replicates	8	22	16.15	5.84	0.4	0.40 ± 0.01
	8	21.6	15.66	5.94	0.37
	8	21.5	15.73	5.76	0.42
replicates	12	21.73	16.49	5.24	0.61	0.55 ± 0.04
	12	21.57	16.21	5.36	0.56
	12	23.72	18.13	5.59	0.48
replicates	16	21.7	16.44	5.26	0.6	0.37 ± 0.11
	16	22.19	15.84	6.35	0.28
	16	21.9	15.3	6.6	0.24
replicates	20	21.69	15.23	6.46	0.26	0.36 ± 0.08
	20	22.38	16.09	6.29	0.29
	20	20.91	15.48	5.44	0.53
timeless1 (tim1) knockdown - gene of interest cryptochrome 2 (cry2)
		tim1	rpl18	tim1 - rpl18	2-(ΔCT - mean ΔCT wildtype)
	Zeitgeber time (ZT)	CT	CT	ΔCT	ΔΔCT	ΔΔCTmean ± SEM
replicates	0	19.68	15.68	4	0.94	0.94 ± 0.1
	0	19.37	15.62	3.76	1.12
	0	19.57	15.26	4.31	0.76
replicates	4	20.16	15.87	4.29	0.77	0.91 ± 0.07
	4	20.23	16.22	4.01	0.94
	4	20.09	16.19	3.9	1.01
replicates	8	20.2	16.15	4.05	0.91	0.88 ± 0.08
	8	20.01	15.66	4.36	0.74
	8	19.65	15.73	3.92	1
replicates	12	20.51	16.49	4.03	0.93	1.08 ± 0.08
	12	19.88	16.21	3.67	1.19
	12	21.9	18.13	3.76	1.11
replicates	16	20.37	16.44	3.93	0.99	1.08 ± 0.12
	16	19.37	15.84	3.53	1.31
	16	19.32	15.3	4.02	0.93
replicates	20	19.69	15.23	4.46	0.69	1.02 ± 0.21
	20	19.51	16.09	3.42	1.42
	20	19.48	15.48	4	0.95
cryptochrome 2 (cry2) knockdown - gene of interest period (per)
		cry2	rpl18	cry2 - rpl18	2-(ΔCT - mean ΔCT wildtype)
	Zeitgeber time (ZT)	CT	CT	ΔCT	ΔΔCT	ΔΔCTmean ± SEM
replicates	0	20.62	15.72	4.9	1.51	1.48 ± 0.21
	0	20.94	15.59	5.36	1.1
	0	20.32	15.7	4.62	1.83
replicates	4	20.85	15.44	5.4	1.07	0.91 ± 0.08
	4	21.56	15.7	5.87	0.77
	4	20.55	14.9	5.65	0.9
replicates	8	20.77	15.91	4.86	1.55	1.47 ± 0.13
	8	21.05	15.84	5.22	1.21
	8	20.09	15.32	4.77	1.65
replicates	12	20.51	15.49	5.02	1.39	1.03 ± 0.19
	12	21.83	15.89	5.94	0.73
	12	20.76	15.22	5.54	0.97
replicates	16	20.8	15.75	5.05	1.36	1.37 ± 0.36
	16	21.61	15.69	5.92	0.75
	16	20.44	15.94	4.5	1.99
replicates	20	21.44	16.08	5.36	1.1	1.31 ± 0.26
	20	21.59	16.11	5.48	1.01
	20	20.49	15.86	4.63	1.82
cryptochrome 2 (cry2) knockdown - gene of interest timeless 1 (tim1)
		cry2	rpl18	cry2 - rpl18	2-(ΔCT - mean ΔCT wildtype)
	Zeitgeber time (ZT)	CT	CT	ΔCT	ΔΔCT	ΔΔCTmean ± SEM
replicates	0	19.71	15.72	3.99	1.44	1.46 ± 0.02
	0	19.51	15.59	3.93	1.51
	0	19.69	15.7	3.99	1.44
replicates	4	19.77	15.44	4.32	1.14	1.21 ± 0.11
	4	19.71	15.7	4.01	1.42
	4	19.32	14.9	4.42	1.07
replicates	8	19.91	15.91	4	1.43	1.50 ± 0.08
	8	19.63	15.84	3.79	1.66
	8	19.33	15.32	4.01	1.42
replicates	12	19.34	15.49	3.86	1.58	1.31 ± 0.14
	12	20.09	15.89	4.21	1.24
	12	19.58	15.22	4.37	1.11
replicates	16	19.69	15.75	3.94	1.49	1.36 ± 0.09
	16	19.97	15.69	4.28	1.18
	16	19.95	15.94	4.01	1.42
replicates	20	19.64	16.08	3.56	1.94	1.70 ± 0.29
	20	20.46	16.11	4.35	1.13
	20	19.36	15.86	3.5	2.03
cryptochrome 2 (cry2) knockdown - gene of interest cry2
		cry2	rpl18	cry2 - rpl18	2-(ΔCT - mean ΔCT wildtype)
	Zeitgeber time (ZT)	CT	CT	ΔCT	ΔΔCT	ΔΔCTmean ± SEM
replicates	0	22.56	15.72	6.84	0.13	0.11 ± 0.01
	0	22.91	15.59	7.33	0.09
	0	22.71	15.7	7.01	0.12
replicates	4	22.59	15.44	7.15	0.11	0.09 ± 0.01
	4	23.24	15.7	7.54	0.08
	4	22.61	14.9	7.71	0.07
replicates	8	23.06	15.91	7.15	0.11	0.10 ± 0.01
	8	23.36	15.84	7.52	0.08
	8	22.6	15.32	7.28	0.1
replicates	12	22.4	15.49	6.92	0.13	0.10 ± 0.01
	12	23.49	15.89	7.61	0.08
	12	22.63	15.22	7.41	0.09
replicates	16	22.66	15.75	6.91	0.13	0.11 ± 0.01
	16	23.12	15.69	7.43	0.09
	16	23.01	15.94	7.07	0.11
replicates	20	22.73	16.08	6.65	0.15	0.12 ± 0.02
	20	23.52	16.11	7.41	0.09
	20	22.83	15.86	6.97	0.12

## Sheet: statistics_between groups
comparison	gene of interest	value	std.Error	DF	t-value	p-value	significance
tim1 knockdown vs. wildtype	per	0.2	0.13	34	1.6	0.12	ns
tim1 knockdown vs. wildtype	tim1	-0.74	0.15	34	-5.02	< 0.0001	****
tim1 knockdown vs. wildtype	cry2	-0.05	0.08	34	-0.61	0.55	ns
cry2 knockdown vs. wildtype	per	0.23	0.12	34	1.99	0.06	ns
cry2 knockdown vs. wildtype	tim1	0.29	0.16	34	1.84	0.07	ns
cry2 knockdown vs. wildtype	cry2	-0.93	0.06	34	-15.28	< 0.0001	****

## Sheet: statistics_within groups
background	gene of interest	compared Zeitgeber times (ZTs)	value	std.Error	DF	t-value	p-value	significance
wildtype	per	(Intercept)	0.83	0.15	12	5.57	0.0001	***
wildtype	per	ZT12 vs. ZT0	0.51	0.21	12	2.44	0.0313	*
wildtype	per	ZT16 vs. ZT0	0.34	0.21	12	1.61	0.1324	ns
wildtype	per	ZT20 vs. ZT0	0.21	0.21	12	0.98	0.3474	ns
wildtype	per	ZT4 vs. ZT0	0.13	0.21	12	0.6	0.5617	ns
wildtype	per	ZT8 vs. ZT0	0.02	0.21	12	0.08	0.934	ns
background	gene of interest	compared Zeitgeber times (ZTs)	value	std.Error	DF	t-value	p-value	significance
wildtype	tim1	(Intercept)	0.76	0.37	12	2.06	0.0619	ns
wildtype	tim1	ZT0 vs. ZT8	0.21	0.52	12	0.39	0.7004	ns
wildtype	tim1	ZT12 vs. ZT8	0.6	0.52	12	1.15	0.2734	ns
wildtype	tim1	ZT16 vs. ZT8	0.81	0.52	12	1.55	0.1476	ns
wildtype	tim1	ZT20 vs. ZT8	0.55	0.52	12	1.06	0.3118	ns
wildtype	tim1	ZT4 vs. ZT8	0.1	0.52	12	0.2	0.8468	ns
background	gene of interest	compared Zeitgeber times (ZTs)	value	std.Error	DF	t-value	p-value	significance
wildtype	cry2	(Intercept)	0.78	0.15	12	5.35	0.0002	***
wildtype	cry2	ZT0 vs. ZT8	0.26	0.21	12	1.24	0.2388	ns
wildtype	cry2	ZT12 vs. ZT8	0.25	0.21	12	1.21	0.2491	ns
wildtype	cry2	ZT16 vs. ZT8	0.27	0.21	12	1.28	0.2244	ns
wildtype	cry2	ZT20 vs. ZT8	0.48	0.21	12	2.3	0.0402	*
wildtype	cry2	ZT4 vs. ZT8	0.23	0.21	12	1.11	0.2885	ns
background	gene of interest	compared Zeitgeber times (ZTs)	value	std.Error	DF	t-value	p-value	significance
tim1 knockdown	per	(Intercept)	1.02	0.27	12	3.83	0.0024	**
tim1 knockdown	per	ZT0 vs. ZT16	0.02	0.38	12	0.06	0.9499	ns
tim1 knockdown	per	ZT12 vs. ZT16	0.63	0.38	12	1.66	0.1236	ns
tim1 knockdown	per	ZT20 vs. ZT16	0.39	0.38	12	1.04	0.3187	ns
tim1 knockdown	per	ZT4 vs. ZT16	0.2	0.38	12	0.54	0.602	ns
tim1 knockdown	per	ZT8 vs. ZT16	0.03	0.38	12	0.08	0.9344	ns
background	gene of interest	compared Zeitgeber times (ZTs)	value	std.Error	DF	t-value	p-value	significance
tim1 knockdown	tim1	(Intercept)	0.29	0.07	12	4.2	0.0012	**
tim1 knockdown	tim1	ZT0 vs. ZT4	0.11	0.1	12	1.09	0.2956	ns
tim1 knockdown	tim1	ZT12 vs. ZT4	0.26	0.1	12	2.71	0.0191	*
tim1 knockdown	tim1	ZT16 vs. ZT4	0.09	0.1	12	0.89	0.3932	ns
tim1 knockdown	tim1	ZT20 vs. ZT4	0.07	0.1	12	0.78	0.4513	ns
tim1 knockdown	tim1	ZT8 vs. ZT4	0.11	0.1	12	1.16	0.2672	ns
background	gene of interest	compared Zeitgeber times (ZTs)	value	std.Error	DF	t-value	p-value	significance
tim1 knockdown	cry2	(Intercept)	0.88	0.12	12	7.34	<0.0001	****
tim1 knockdown	cry2	ZT0 vs. ZT8	0.06	0.17	12	0.34	0.74	ns
tim1 knockdown	cry2	ZT12 vs. ZT8	0.19	0.17	12	1.12	0.2829	ns
tim1 knockdown	cry2	ZT16 vs. ZT8	0.19	0.17	12	1.14	0.2753	ns
tim1 knockdown	cry2	ZT20 vs. ZT8	0.13	0.17	12	0.77	0.4551	ns
tim1 knockdown	cry2	ZT4 vs. ZT8	0.02	0.17	12	0.14	0.8932	ns
background	gene of interest	compared Zeitgeber times (ZTs)	value	std.Error	DF	t-value	p-value	significance
cry2 knockdown	per	(Intercept)	0.91	0.22	12	4.07	0.0015	**
cry2 knockdown	per	ZT0 vs. ZT4	0.57	0.32	12	1.79	0.0981	ns
cry2 knockdown	per	ZT12 vs. ZT4	0.12	0.32	12	0.37	0.7196	ns
cry2 knockdown	per	ZT16 vs. ZT4	0.45	0.32	12	1.43	0.1777	ns
cry2 knockdown	per	ZT20 vs. ZT4	0.4	0.32	12	1.25	0.2344	ns
cry2 knockdown	per	ZT8 vs. ZT4	0.56	0.32	12	1.76	0.1035	ns
background	gene of interest	compared Zeitgeber times (ZTs)	value	std.Error	DF	t-value	p-value	significance
cry2 knockdown	tim1	(Intercept)	1.21	0.15	12	8.28	<0.0001	****
cry2 knockdown	tim1	ZT0 vs. ZT4	0.25	0.21	12	1.21	0.2484	ns
cry2 knockdown	tim1	ZT12 vs. ZT4	0.1	0.21	12	0.47	0.6452	ns
cry2 knockdown	tim1	ZT16 vs. ZT4	0.15	0.21	12	0.73	0.4785	ns
cry2 knockdown	tim1	ZT20 vs. ZT4	0.48	0.21	12	2.34	0.0374	*
cry2 knockdown	tim1	ZT8 vs. ZT4	0.29	0.21	12	1.4	0.1882	ns
background	gene of interest	compared Zeitgeber times (ZTs)	value	std.Error	DF	t-value	p-value	significance
cry2 knockdown	cry2	(Intercept)	0.09	0.01	12	7	<0.0001	****
cry2 knockdown	cry2	ZT0 vs. ZT4	0.03	0.02	12	1.58	0.1401	ns
cry2 knockdown	cry2	ZT12 vs. ZT4	0.01	0.02	12	0.59	0.5631	ns
cry2 knockdown	cry2	ZT16 vs. ZT4	0.02	0.02	12	1.25	0.2365	ns
cry2 knockdown	cry2	ZT20 vs. ZT4	0.03	0.02	12	1.91	0.0809	ns
cry2 knockdown	cry2	ZT8 vs. ZT4	0.01	0.02	12	0.48	0.6415	ns
